# Supplementary material for: Characterization of the Dynamic Gastrointestinal Digests of the Preserved Eggs and Their Effect and Mechanism on HepG2 Cells
Source: Foods. 2023 Feb 13;12(4):800. doi: 10.3390/foods12040800 (PMC9955911; doi:10.3390/foods12040800)
Supplement: Supplementary file 1 [file foods-12-00800-s001.zip]

Archive with 1 entries (1 files):
- foods-2092320-supplementary.pdf
